# Supplementary material for: Multi-Strain and -Species Investigation of Volatile Metabolites Emitted from Planktonic and Biofilm Candida Cultures
Source: Metabolites. 2022 May 11;12(5):432. doi: 10.3390/metabo12050432 (PMC9146923; doi:10.3390/metabo12050432)
Supplement: Supplementary file 1 [file metabolites-12-00432-s001.zip]

Archive with 1 entries (1 files):
- metabolites-1696776-supplementary.pdf
